# Supplementary material for: Analysis of Insect Resistance and Ploidy in Hybrid Progeny of Transgenic BtCry1Ac Triploid Poplar 741
Source: Plants (Basel). 2025 Aug 18;14(16):2563. doi: 10.3390/plants14162563 (PMC12389618; doi:10.3390/plants14162563)
Supplement: Supplementary file 1 [file plants-14-02563-s001.zip]

Archive with 1 entries (1 files):
- plants-3780053-supplementary.pdf
